# Supplementary material for: The Toll-Like Receptor 5 agonist flagellin prevents Non-typeable Haemophilus influenzae-induced infection in cigarette smoke-exposed mice
Source: PLoS One. 2021 Mar 30;16(3):e0236216. doi: 10.1371/journal.pone.0236216 (PMC8009382; doi:10.1371/journal.pone.0236216)
Supplement: S1 File — (ZIP) [file pone.0236216.s008.zip]

Archive with 12 entries (12 files):
- Fig 1 Model COPD NTHi CFU-FACS.xlsx
- Fig 2n Cytokines.xlsx
- Fig 3 Cytokines.xlsx
- Fig 4 IL-22KO & anti-IL22.xlsx
- Fig 5 Model COPD NTHi AMP DefB2.xlsx
- S1 Fig CFU-Blood.xlsx
- S2 Fig - Cell 48h.xlsx
- S3 Fig - MLI.xlsx
- S4 Fig Cytokines BALF-Lung.xlsx
- S5 Fig - Cell in spleen.xlsx
- S6 Fig - Cytokines IL-22KO.xlsx
- S7 Fig - REG3g-DefB3 peptides.xlsx
