# Supplementary material for: The Toll-Like Receptor 5 agonist flagellin prevents Non-typeable Haemophilus influenzae-induced infection in cigarette smoke-exposed mice
Source: PLoS One. 2021 Mar 30;16(3):e0236216. doi: 10.1371/journal.pone.0236216 (PMC8009382; doi:10.1371/journal.pone.0236216)
Supplement: S1 File — (ZIP) [file pone.0236216.s008.zip › Fig 1 Model COPD NTHi CFU-FACS.xlsx]

## Sheet: CFU BAL-Lung 24h
	BALF	x106 CFU/ml					Lung	x104 CFU/ml
	NTHi Air	NTHi Air Flic	NTHi CS	NTHi CS Flic			NTHi Air	NTHi Air Flic	NTHi CS	NTHi CS Flic
	0.071667	0.013333	8.83333	1.53333			6.3333	2.1667	24.6667	4.3333
	0.215	0.0135	0.816667	0.666667			2.1667	0.4833	9	2
	0.009667	0.033333	11.5	0.038333			0.0633	1.6	47.5	2.1833
	0.002833	0.009167	1.01667	0.061667			0.14	0.9333	5.8333	2.4333
	2.78333	0	0.233333	0.058333			2.5	0.5667	25.1667	3.0833
	0.216667	0.123333	1	0.7			1.7	1.3333	0.6333	1.1667
	0.3	0.035	1.08333	0.009167			1.5	0.6667	32.1667	1.1667
	0.07	0.007167	1.3	0.078333			1.1667	1	20.5	0.8333
	1.01667	0.068333	2.83333	0.022167			7		18.5	3.6667
			1.11667	0					4.1667
MEAN	0.520648	0.0336851	2.97333	0.3168		MEAN	2.50778	1.09375	18.8133	2.31851

## Sheet: CFU BAL-Lung 48h
	BALF	x103 CFU/ml					Lung	x103 CFU/ml
	NTHi Air	NTHi Air Flic	NTHi CS	NTHi CS Flic			NTHi Air	NTHi Air Flic	NTHi CS	NTHi CS Flic
	0	0.667	16.333	2.833			0	1.5	0.7	3.5
	0.167	1.667	4	0			0.05	0.483	0.367	0.25
	2.667	0	0.5	0			0.183	5.5	0.8	1.067
	0	0	0.167	0			0.783	0.65	0.967	1.183
	0	0	0.667	0			0.283	0.533	0.983	1.633
	0.5	0.167	1	2.833			0.367	0.9	1	4.5
	0	0	2	0			1.167	0.817	1.333	3.833
	0	1.5	0.833				1.667	0.333	2	3
	0	0.5	6.833					3.5	1.5
MEAN	0.370444	0.500111	3.59256	0.809429				3.333
						MEAN	0.5625	1.7549	1.07222	2.37075

## Sheet: FACS-Cells counts
		Total cell count		BALF x106 Cells						Neutrophils		BALF x105 cells						DC		BALF x105 cells						NKT		BALF x105 cells
		PBS Air	NTHi Air	NTHi Flic Air	PBS CS	NTHi CS	NTHi Flic CS			PBS Air	NTHi Air	NTHi Flic Air	PBS CS	NTHi CS	NTHi Flic CS			PBS Air	NTHi Air	NTHi Flic Air	PBS CS	NTHi CS	NTHi Flic CS			PBS Air	NTHi Air	NTHi Flic Air	PBS CS	NTHi CS	NTHi Flic CS
		0.02	1.86	2.11	0.08	29.44	2.81			0.0044	10.9552	7.0074	0.0132	141.465	12.5495			0.0089	0.7978	1.4502	0.0271	20.0302	1.8861			0.0159	0.0448	0.1647	0.0841	0.826	0.3778
		0.036	3.07	2.24	0.088	14.24	2.27			0.008	18.082	7.4392	0.0145	68.426	10.1379			0.0161	1.3167	1.5395	0.0298	9.6885	9.4505			0.0286	0.0739	0.1749	0.0925	0.3996	1.893
		0.032	12.03	1.08	0.064	21.44	3.648			0.0071	70.8556	3.5867	0.0106	103.023	12.711			0.0143	5.1597	0.7423	0.0217	14.5872	1.5236			0.0254	0.2894	0.0843	0.0673	0.6016	0.3052
		0.112	1.344	0.288	0.08	1.56	3.008			0.0024	5.7635	0.9859	0.0017	6.5813	10.481			0.0589	0.1811	0.0927	0.0322	0.2351	1.1662			0.1437	0.1069	0.1006	0.0588	0.126	1.1582
		0.08	3.02	2.224	0.016	2.224	1.66			0.0017	12.9508	7.6137	0.0003	9.3825	5.7841			0.042	0.4069	0.7158	0.0064	0.3352	0.9616			0.1026	0.2402	0.777	0.0118	0.1796	0.955
			1.584	2.56	0.08	3	1.23				6.7927	8.764	0.0017	12.6563	4.2858				0.2134	0.8239	0.0322	0.4521	0.5307				0.126	0.8944	0.0588	0.2422	0.5271
			2.44	0.128		1.71	1.72				10.4636	0.4382		7.2141	0.1936				0.3287	0.0412		0.2577	0.3932				0.1941	0.0447		0.1381	0.3905
			4.41	2.49		3.13	1.28				1.2883	0.2364		0.9273	0.1441				0.3074	0.187		0.2929	0.1558				0.5386	0.222		0.3122	0.1895
			2.81	2.11		1.98	3.77				0.8209	0.2003		0.5866	0.4244				0.1958	0.1585		0.1853	0.1159				0.3432	0.1881		0.1975	0.141
			3.71	3.26		4.48					1.0838	0.3095		1.3272	0.148546				0.2586	0.2448		0.4193	0.3415				0.4531	0.2906		0.4469	0.4153
				2.49								0.2364		6.37782	0.205679					0.187								0.222
	MEAN	0.056	3.6278	1.90727	0.068	8.3204	2.37733							5.54139	0.251385		MEAN	0.02804	0.91661	0.562082	0.0249	4.64835	1.65251		MEAN	0.06324	0.24102	0.287573	0.0622167	0.34697	0.63526
														6.69149	0.285665
									MEAN	0.00472	13.9056	3.34706	0.007	28.4769	4.43097
										Neutrophils		BALF x105 cells
		Total cell count		Lung x106 Cells						PBS Air	NTHi Air	NTHi Flic Air	PBS CS	NTHi CS	NTHi Flic CS			DC		Lung x105 cells						NKT		Lung x105 cells
		PBS Air	NTHi Air	NTHi Flic Air	PBS CS	NTHi CS	NTHi Flic Air			3.0686	32.3631	32.253	6.2847	66.008	44.7055			PBS Air	NTHi Air	NTHi Flic Air	PBS CS	NTHi CS	NTHi Flic CS			PBS Air	NTHi Air	NTHi Flic Air	PBS CS	NTHi CS	NTHi Flic CS
		6.4	9.92	8.48	4.48	15.2	11.52			2.3963	70.612	35.8601	22.2194	60.0712	41.5775			2.889	5.8549	5.2757	2.7716	6.9641	5.2711			2.0533	2.1851	0.8767	1.7635	9.3647	4.7569
		7.2	15.84	8.96	6.72	13.76	10.24			4.0203	52.1271	14.6111	17.6941	96.5978	45.0122			3.7153	8.906	5.3027	4.3561	6.8497	5.3001			2.7431	3.002	1.7189	2.064	9.1748	1.5342
		3.84	13.28	6.88	7.04	19.68	11.36			0.4268	17.582	15.3692	0.3603	18.9921	3.1134			2.5506	8.8939	5.3196	6.9978	9.5877	5.6562			1.1062	1.7612	4.4859	2.7917	11.6102	3.819
		4.32	16.16	9.76	3.3	13.44	3.84			0.2296	11.7881	8.2877	0.3291	22.0172	12.654			1.4128	7.2845	2.2841	1.5731	3.8487	1.2832			0.9971	27.674	11.3505	0.7352	15.8036	3.3882
		3.04	11.36	12.96	4.16	13.28	3.68				24.1916	7.0203	0.1759	18.5935	28.7668			1.4595	5.6372	5.9833	2.0966	3.7494	1.052			0.534	20.0472	16.4474	0.9526	21.473	2.9841
			16.32	14.4	2.56	12.64	11.04				22.3651	2.7337		27.0826	0.9574				6.0767	5.0308	1.3619	4.0298	2.615				14.6725	16.3404	0.5836	13.3374	14.6508
			16.96	8.64		19.68	8.96				2.4622	0.8027		2.4582	1.2194				5.5063	2.4128		5.1006	2.6021				20.5701	9.2865		10.9873	8.3012
			16.32	12.16		14.72	10.88				1.5732	1.2692		2.7481	2.1889				3.7876	7.292		3.2484	3.641				29.1935	21.0267		4.5076	15.3058
			14.74	17.92		16.32	21.2				1.6835	3.9611		1.3238	0.8006				5.5909	6.0731		7.3308	5.9686				22.4759	19.0887		9.3655	19.7867
			15.68	19.2		14.08	11.52					1.466							5.8102	6.6299		3.7187	4.3892				15.8678	9.2211		21.8611	12.3699
				14.08					MEAN	2.02832	23.6748	11.2395	7.84392	31.5892	18.0996					10.1083								16.6314
	MEAN	4.96	14.658	12.1309	4.71	15.28	10.424										MEAN	2.40544	6.33482	5.61021	3.19285	5.44279	3.77785		MEAN	1.48674	15.7449	11.4977	1.48177	12.7485	8.68968
