# Supplementary material for: The Toll-Like Receptor 5 agonist flagellin prevents Non-typeable Haemophilus influenzae-induced infection in cigarette smoke-exposed mice
Source: PLoS One. 2021 Mar 30;16(3):e0236216. doi: 10.1371/journal.pone.0236216 (PMC8009382; doi:10.1371/journal.pone.0236216)
Supplement: S1 File — (ZIP) [file pone.0236216.s008.zip › Fig 2n Cytokines.xlsx]

## Sheet: IFNg IL-17 IL-22 BAL-Lung 24h
	BALF	IFNg							Lung	IFNg
	PBS Air	NTHI Air	NTHi Flic Air	PBS CS	NTHi CS	NTHi Flic CS			PBS Air	NTHI Air	NTHi Flic Air	PBS CS	NTHi CS	NTHi Flic CS
	46.4241	165.395	33.51	100.457	299.565	25.89			172.39	99.71	165.76	327.17	74.08	168.97
	34.2863	178.369	15.34	117.462	273.018	6.56			206.93	91.05	159.83	171.98	86.63	112.14
	12.09	189.475	1.66	104.268	277.567	5.85			199.56	115.87	191.53	207	124.63	188.42
	10.18	195.374	136.32	9.83	245.385	109.79			36	980.46	433.47	25.9	526.5	624.03
	9.39	14.06	238.69	7.19	36.43	108.19			55.8	853.3	618.03	23.1	582.1	778.47
		6.92	90.67	16.45	20.57					598.87	364.49	47.5	703.85	822.5
		36.19	70.15		109.79					701.45	613.24		386.48	492.48
		150.89			91.47					43.6	59.6		18.9	30
		122.62			163.08					44.7	44.7		33.7	41.4
		152.51			118.61					35.5	57.2		27.2	39
MEAN	22.4741	121.18	83.7629	59.2763	163.548	51.256					36.8			45.2
								MEAN	134.136	356.451	249.514	133.775	256.407	303.874
	BALF	IL-17							Lung	IL-17
	PBS Air	NTHI Air	NTHi Flic Air	PBS CS	NTHi CS	NTHi Flic CS			PBS Air	NTHI Air	NTHi Flic Air	PBS CS	NTHi CS	NTHi Flic CS
	23.48	38.47	23.45	29.48	248.39	16.34			100.39	596.2	447.01	200.38	1119.46	495.04
	22.2	55.28	21.16	23.1	229.41	7.75			178.4	443.39	433.8	194.28	1213.1	412.74
	11.29	59.83	14.2	29.47	218.49	20.32				509.9	733.84	238.49	1090.69	486.18
	11.13	20.54	115.48	38.02	195.47	44.84				520.84	445.74		1134.27	536.11
	14.58	11.13	54.48	9.52	13.28	53.21				375.6	483.42		357.63	619.94
		17.8	123.15	8.14	29.7					329.95	544.69		426.82	755.92
		96.77	24.27	6.25	14.74					639.8	782.91		511.15	445.15
		32.12		9.25	40.78					554.91			777.68
		18.89			55.63					385.97			981.47
		39.12			29.81					314.55			541.5
		34.18			30.97								465.36
MEAN	16.536	38.5573	53.7414	19.1538	100.606	28.492		MEAN	139.395	467.111	553.059	211.05	783.557	535.869
	BALF	IL-22							BALF	IL-22
	PBS Air	NTHI Air	NTHi Flic Air	PBS CS	NTHi CS	NTHi Flic CS			PBS Air	NTHI Air	NTHi Flic Air	PBS CS	NTHi CS	NTHi Flic CS
	30.45	60.65	66.59	28.35	29.44	70.65			28.5	134.3	250.33	78.5	100.4	289.79
	21.34	56.15	31.35	21.39	33.3	16.71			39.4	156.3	194.92	88.3	122.6	173.14
	8.01	32.29	16.56	19.47	17.29	47.28				161.3	424.16	28.5	128.4	275.01
	35.2	34.85	77	9.26	10.56	30				143.2	134		111.6	112
		30.2	14	24.15	16.61	68				271.81	150		147.03	166
		23.5	30	17.05	1.79	65				198.41	129		275.85	95
		11.25			3.05	24				188.87			236.29	95
		3			6					151			132
		17			17					185			137
		7			37					147			129
MEAN	23.75	27.589	39.25	19.945	17.204	45.9486		MEAN	33.95	173.719	213.735	65.1	152.017	172.277

## Sheet: IFNg IL-17 IL-22 Restimulation
	Unstimulated	IFNg							HK NTHi stimulated	IFNg
	PBS Air	NTHI Air	NTHi Flic Air	PBS CS	NTHi CS	NTHi Flic CS			PBS Air	NTHI Air	NTHi Flic Air	PBS CS	NTHi CS	NTHi Flic CS
	1.49	62.88	48.66	2.1	324.87	397.79			3.48	590.109	936.6	4.2	1091.93	336
	2.86	52.67	390.15	2.57	180.13	274.18			2.57	269.28	40.8	4.26	1303.5	918.62
	40.3	81.57	141.11	1.47	438.94	177.88				865.035	204	5.07	1311.51	263.7
	159.5	90.41	246.2	68.83	806.25	247.73				161.287	601.9		1637.31	330
	63.4	295.17	9.8	1	433.82	347.28				374.7			317.81	1144.5
	86	213.04	2.6	151.9	34.68	109.64				749.8			193.97	788.6
		68.37	115.2	10.6	35.15	32.2				250.2			159.15
		192.13		94.8	60.04	353.7							168.73
		447.9			90.12	1							249.63
		199.6			368.82								95.51
		20.6			171.34								473.7
					82.7								157.3
					10.2								649.4
					175.1			MEAN	3.025	465.773	445.825	4.51	600.727	630.237
MEAN	58.925	156.758	136.246	41.6587	229.44	215.711
	Unstimulated	IL-17							HK NTHi stimulated	IL-17
	PBS Air	NTHI Air	NTHi Flic Air	PBS CS	NTHi CS	NTHi Flic CS			PBS Air	NTHI Air	NTHi Flic Air	PBS CS	NTHi CS	NTHi Flic CS
	39.55	88.64	133	56.29	228.54	494.24			23.49	148.14	1192.67	40.6	1194.29	476.05
	44.1	95.46	747.34	49.18	295.1	182.78			22.1	129.48	1140.06	38.5	1213.18	1007.41
	51.55	92.1	115.69	44.29	396.47	143.24			311	133.02	106.08	29.1	1498.59	425.05
	183.74	48.17	513.42	127.94	221.24	16.2			109.9	184.3	23.9	503.15	1198.37	1821.08
	94.43	290.47	475.54	12.97	536.22	84.8				691.3	4.4	86.5	64.59	409.52
	43.7	162.08	116.61	2.81	225.12	9.1				120.16	3.2	66.6	142.03	88.3
	10.2	72.71	46.3	9.8	30.71					502.22	99.4	298	64.46	93.7
		203.43	1.6	6.7	91.29					285.6			96.18	13.3
		101.1	1	6.7	32.73					88.6			108.8
		41.5	21.8		69.52					55.4			39.5
		18.5			74.8								92.7
					24.4			MEAN	116.623	233.822	367.101	151.779	519.335	541.801
					59.8
MEAN	66.7529	110.378	217.23	35.1867	175.842	155.06
	Unstimulated	IL-22							HK NTHi stimulated	IL-22
	PBS Air	NTHI Air	NTHi Flic Air	PBS CS	NTHi CS	NTHi Flic CS			PBS Air	NTHI Air	NTHi Flic Air	PBS CS	NTHi CS	NTHi Flic CS
	30.27	497.56	13.2	20.35	184.28	497.7			49.56	984.28	1471.2	93.29	318.35	1304.5
	34.3	274.38	461.8	28.48	114.6	161.7			83.29	837.28	1422.2	121.85	248.55	1597.3
	6.4	204.19	21	30.28	49.16	25.4				478.29	978.1	139.58	173.3	1848.6
	8.7	119.1	230.4	1	73.28	62.7				1049.28	881.6	192.1	294.37	1530.1
	15.1	61.2	494	4.3	119.8	13.8				499.6	774.5	131.8	684.6	59
	19.1	150.3	224.5	13.3	27.4	5.4				512.5	457.8		287.1	93.5
	2.3	35.6	245	0.9	12	6				368.7	122.7		25
	0	104.1	8.8	6.4	18.4	42.6				123.1	20.6		34.7
	10.2	44.3	1.9	77.1	17.4	0.8				280.3	7.7		19.9
	79.4	13.3	1	0.6	1	559.6				196.7	43.2		54
	351.4	6.1	3.2	0	15.5	505.4				95.6			29.7
		378.2	538.6	31.1	5.5	362.5				41.1
		509.1	956.5	50.8	3.4			MEAN	66.425	455.561	617.96	135.724	197.234	1072.17
		579.2	83.1		13.8
					495.8
					141
MEAN	50.6518	212.616	234.5	20.3546	80.77	186.967

## Sheet: IFNg IL-17 IL-22 Blood 24h
		Blood	IFN-g
		PBS Air	Flic Air	NTHI Air	NTHi Flic Air	PBS CS	FLiC CS	NTHi CS	NTHi Flic CS
		11.51	15.72	7.29	69.85	12.36	22.21	6.15	31.77
		7.68	30.27	8.29	35.79	29.51	23.47	13.02	24.14
		7.09	21.4	9.93	28.04	10.26		6.63	12.53
						6.15			78.43
									28.91
	MEAN	8.76	22.4633	8.50333	44.56	14.57	22.84	8.6	35.156
		Blood	IL-17
		PBS Air	Flic Air	NTHI Air	NTHi Flic Air	PBS CS	FLiC CS	NTHi CS	NTHi Flic CS
		12.74	11.9	7.02	42.43	9.07	7.21	47.46	15.79
		6.79	11.53	8.46	56.79	9.97	18.37	15.14	25.92
		5.94	9.37	9.07	29.21	26.76		115.84	3.95
						8.11			33.82
									43.33
	MEAN	8.49	10.9333	8.18333	42.81	13.4775	12.79	59.48	24.562
		Blood	IL-22
		PBS Air	Flic Air	NTHI Air	NTHi Flic Air	PBS CS	FLiC CS	NTHi CS	NTHi Flic CS
		4.88	3.56	22.67	657	2.62	36.13	15.77	135.84
		3.58	94.33	213.13	872.6	3.62	39.99	61.77	438.05
		3.45	64.52	40.8	287.09	3.89		28.96	4.59
						28.18			354.61
									222.74
	MEAN	3.97	54.1367	92.2	605.563	9.5775	38.06	35.5	231.166
