# Supplementary material for: The Toll-Like Receptor 5 agonist flagellin prevents Non-typeable Haemophilus influenzae-induced infection in cigarette smoke-exposed mice
Source: PLoS One. 2021 Mar 30;16(3):e0236216. doi: 10.1371/journal.pone.0236216 (PMC8009382; doi:10.1371/journal.pone.0236216)
Supplement: S1 File — (ZIP) [file pone.0236216.s008.zip › Fig 3 Cytokines.xlsx]

## Sheet: IFNg IL-17 IL-22 Restim SP 
	Unstimulated	IFNg							HK NTHi stimulated	IFNg
	PBS Air	NTHI Air	NTHi Flic Air	PBS CS	NTHi CS	NTHi Flic CS			PBS Air	NTHI Air	NTHi Flic Air	PBS CS	NTHi CS	NTHi Flic CS
	20.99	60.7	43.69	29.91	1.22	7.65			5417.44	5489.68	1330.56	2094.03	2381.98	2793.45
	55.77	157.53	114.87	39.37	90.45	2.49			3804.09	5995.92	3236.62	786.77	5122.48	1525.98
	101.35	142.96	345.04	35	72.55	1.65			4900.48	5648.76	2397.74	1440	3752	785.42
	59	120	168	90.85	81	2			4707	5711	2322	13176.7	18143.3	1702
	548.02	119.83	204.68	400.11	159.4	288.64			18193.5	33206.8	1595.6	26973.1	24937.9	23609.6
	124.64	24.54	929.88	56.73	174.92	76.27			318.06	25152.5	4922.3	24569.4	39002.1	10772.3
	190.41	1594.44	158.21	1634.23	655.75	782.69			32215.5	37410.1	26742.2	17243.7	27361	27889.8
	1118.95	165.38	913.8	545	330	383			22791	21140.5	23742.5	20491		20757
	496	476	552								14251
MEAN	301.681	317.931	381.13	353.9	195.661	193.049		MEAN	11543.4	17469.4	8948.94	13346.8	17243	11229.4
	Unstimulated	IL-17							HK NTHi stimulated	IL-17
	PBS Air	NTHI Air	NTHi Flic Air	PBS CS	NTHi CS	NTHi Flic CS			PBS Air	NTHI Air	NTHi Flic Air	PBS CS	NTHi CS	NTHi Flic CS
	34.04	5.65	39.2	6.04	10	26.01			34.04	5.65	39.2	6.04	10	26.01
	15.82	8.59	16.05	11.2	15.1	2.75			15.82	8.59	16.05	11.2	15.1	2.75
	3.93	19.12	14.82	9	13	17.75			3.93	19.12	14.82	9	13	17.75
	18	11	23	109.56	76.88	16			18	11	23	16.27	9.48	16
	20.13	74.07	7.48	26.61	8.05	73.35			35.4	11.64	46.45	10.42	13.31	25.86
	8.7	36.9	19.92	16.18	18.19	28.48			27.99	2.44	20.46	13	11	17.22
	16.75	11	31.07	75.8	34	65.78			12.59	18.62	21.02			6.35
	87.19	13.73		57		56			25	11	29			16
	33	34						MEAN	21.5963	11.0075	26.25	10.9883	11.9817	15.9925
MEAN	26.3956	23.7844	21.6486	38.9238	25.0314	35.765
	Unstimulated	IL-22							HK NTHi stimulated	IL-22
	PBS Air	NTHI Air	NTHi Flic Air	PBS CS	NTHi CS	NTHi Flic CS			PBS Air	NTHI Air	NTHi Flic Air	PBS CS	NTHi CS	NTHi Flic CS
	4.6	4.4	4.3	1	1.84	5.1			109.3	181.6	22	34.03	85.09	180.93
	4.8	4.3	4.5	5.4	4.8	7.1			85.6	95.2	83.9	23.04	110.25	133.05
	4.7	4.9	4.3	3.9	3.9	7.7			8.1	148.8	69.8	29	74.15	65.57
	3.6	4.5	4.1	3.5	3.7	7			69.3	89.6	45	34.03	72	127
	19.04	7.79	7.02	11.1	5.7	1.77			58.2	60.63	52.04	23.04	1.33	180.93
	8.13	9.76	12.4	37.98	9.44	8.11			28.38	32.66	38.32	29	85.09	133.05
	16.2	3.47	38.27	25	6.67	8.58			17.88	81.64	39.19		110.25	65.57
	14	7	19		8	6			35	58	43		98	127
MEAN	9.38375	5.765	11.7363	12.5543	5.50625	6.42		MEAN	51.47	93.5162	49.1562	28.69	79.52	126.637
