# Supplementary material for: The Toll-Like Receptor 5 agonist flagellin prevents Non-typeable Haemophilus influenzae-induced infection in cigarette smoke-exposed mice
Source: PLoS One. 2021 Mar 30;16(3):e0236216. doi: 10.1371/journal.pone.0236216 (PMC8009382; doi:10.1371/journal.pone.0236216)
Supplement: S1 File — (ZIP) [file pone.0236216.s008.zip › Fig 4 IL-22KO & anti-IL22.xlsx]

## Sheet: IL22KO CFU BALF Lung 24h
		CFU 24h	x104 CFU/ml
		BALF		Lung
		NTHi IL-22KO	NTHi IL-22KO Flic	NTHi IL-22KO	NTHi IL-22KO Flic
		200	17.1667	29.1667	2.6667
		113.333	60	5.5	4.5
		106.667	58.3333	7.6667	1.875
		15.5	70	2	10.5
	MEAN	108.875	51.375	11.0833	4.88542

## Sheet: IL-22KO Cells BALF lung 24h
	BALF	x105 cells/ml							Lung	x105 cells/ml
	PMN		AM		DC				PMN		AM		DC
	NTHi IL-22KO	NTHi IL-22KO Flic	NTHi IL-22KO	NTHi IL-22KO Flic	NTHi IL-22KO	NTHi IL-22KO Flic			NTHi IL-22KO	NTHi IL-22KO Flic	NTHi IL-22KO	NTHi IL-22KO Flic	NTHi IL-22KO	NTHi IL-22KO Flic
	0.725554	0.842921	5.87269	4.22626	0.128727	0.123007			3.77986	1.62879	19.6755	9.38501	1.61149	0.52857
	0.725554	1.87393	5.87269	9.39557	0.128727	0.273462			2.12526	2.38673	18.8898	14.7468	0.925933	0.835642
	0.531868	0.355281	4.30498	1.78132	0.0943636	0.0518459			1.62531	1.28457	13.1489	6.59291	0.963616	0.465371
	0.623	1.524	4.623	5.012	0.1105	0.1613			2.541	1.721	16.895	10.047	1.1152	0.621
MEAN	0.651494	1.14903	5.16834	5.10379	0.11558	0.152404		MEAN	2.51786	1.75527	17.1523	10.1929	1.15406	0.612646

## Sheet: aIL22 CFU BALF Lung 24h
		CFU 24h	x105 CFU/ml
		BALF			Lung
		NTHI PBS BAL	NTHI FLIC IgG BAL	NTHI FLIC aIL-22 BAL	NTHI PBS LUNG	NTHI FLIC IgG LUNG	NTHI FLIC aIL-22 LUNG
		2.1667	0.001	28.6667	9.3333	2.6667	12.6667
		2.6667	0.001	13.2	6.5	2.1667	8.1667
		0.6667	0.5	9.3333	11	4.1667	9
		6.5	0.5	6.5	1.8667	3.8333	11.1667
		20.3333	7.5	20.3333	3.05	2.65	6.5
		4.1667	9.8333	4.1667	2.5833	5.1667	7
		5.66667	8.8333		14.8333	1.8833	6
		21.3333	5.83333		11.6667	7.8333
		1.25	2.96667		1.6167	1.6333
		0.71667	0.4		6.3333	2.1667
		2.15	0.13333		2.1667	0.4833
		0.09667	0.135		0.0633	1.6
		0.02833	0.33333		0.14	0.9333
		27.8333	0.09167		2.5	0.5667
		2.16667	0		1.7	1.3333
		3	1.23333		1.5	0.6667
		0.7	0.35		1.1667	1
		10.1667	0.07167		7
			0.68333
	MEAN	6.20047	2.0737	13.7	4.72333	2.39706	8.64287

## Sheet: aIL22 Cells 24h
	PMN	BALF	x104 cells/ml					Neut	Lung	x104 cells/ml
		PBS	NTHI PBS	NTHI FLIC IgG	NTHI FLIC aIL-22				PBS	NTHI PBS	NTHI FLIC IgG	NTHI FLIC aIL-22
		0.0141048	40.3478	67.0843	39.3493				34.1964	583.787	81.3572	87.942
		0.0128603	56.487	48.3007	42.16				40.5551	565.238	66.8571	91.1597
		0.0103712	62.9426	42.934	30.9173				54.5921	211.943	78.6511	46.2944
		0.0053793	63.7782	1.48546	8.24803				25.1885	78.8322	66.1465	120.587
		0.0037655	55.4139	2.05679	4.71316				32.553	78.1714	103.475	59.5586
		0.0046621	66.9149	2.51385	2.61842				20.0031	79.3564	74.8238	61.0636
	MEAN	0.00852387	57.6474	27.3959	21.3344			MEAN	34.5147	266.221	78.5517	77.7675
	AM	BALF	x104 cells/ml					AM	Lung	x104 cells/ml
		PBS	NTHI PBS	NTHI FLIC IgG	NTHI FLIC aIL-22				PBS	NTHI PBS	NTHI FLIC IgG	NTHI FLIC aIL-22
		5.7607	6.9913	23.2289	16.6507				57.1976	88.3296	57.8241	72.0696
		5.2524	9.78783	16.7248	17.84				76.4082	82.9707	46.9714	70.1849
		4.23581	10.9064	14.8665	13.0827				60.7082	83.3071	43.0709	76.7513
		4.33103	8.8903	5.9095	9.03553				67.3559	72.9024	66.2825	89.76
		3.03172	7.72436	8.18238	5.16316				68.1074	51.2914	106.782	85.8207
		3.75356	9.32752	10.0007	2.86842				70.9914	82.2346	57.8909	76.5798
	MEAN	4.3942	8.93796	13.1521	10.7734			MEAN	66.7948	76.8393	63.137	78.5277
	DC	BALF	x104 cells/ml					DC	Lung	x104 cells/ml
		PBS	NTHI PBS	NTHI FLIC IgG	NTHI FLIC aIL-22				PBS	NTHI PBS	NTHI FLIC IgG	NTHI FLIC aIL-22
		0.0111354	0.0041739	0.0163855	0.0082133				2.9983	1.8935	9.05687	7.79038
		0.0101528	0.0058435	0.0117976	0.0088				5.66596	4.31448	4.86514	7.2
		0.0081878	0.0065113	0.0104867	0.0064533				2.87458	4.61048	5.17474	6.1401
		0.0077241	0.0608792	0.0102383	0.0439342				3.10098	3.43234	2.46467	4.6104
		0.0054069	0.052895	0.0141762	0.0251053				2.21407	2.82789	2.98508	3.68138
		0.0066943	0.0638733	0.0173264	0.0139474				2.55726	2.93578	1.28401	2.35245
	MEAN	0.00821688	0.0323627	0.0134018	0.0177423			MEAN	3.23519	3.33574	4.30509	5.29578
