# Supplementary material for: The Toll-Like Receptor 5 agonist flagellin prevents Non-typeable Haemophilus influenzae-induced infection in cigarette smoke-exposed mice
Source: PLoS One. 2021 Mar 30;16(3):e0236216. doi: 10.1371/journal.pone.0236216 (PMC8009382; doi:10.1371/journal.pone.0236216)
Supplement: S1 File — (ZIP) [file pone.0236216.s008.zip › Fig 5 Model COPD NTHi AMP DefB2.xlsx]

## Sheet: Antimicrobial peptide 24-48h
	qPCR DefB2	Lung	Fold increase							ELISA DefB2	BALF	pg/ml							ELISA DefB2	Lung	pg/ml
		PBS Air	NTHi Air	NTHi Air Flic	PBS CS	NTHi CS	NTHi CS Flic				PBS Air	NTHi Air	NTHi Air Flic	PBS CS	NTHi CS	NTHi CS Flic				PBS Air	NTHi Air	NTHi Air Flic	PBS CS	NTHi CS	NTHi CS Flic
		0.18	4.69	30.5	2.31	12.83	17.59				412	4156	1071	984	4869	2375				412	348	519	984	758	1021
		5.49	59.45	51.45	8.7	4.26	14.86				520	1099	2111	541	5044	1668				588	300	980	1006	1277	1101
		0.08	8.79	7.55	13.63	2.14	20.7				133	3032	1115	482	5912	2723				809	811	1209	809	1063	804
		0.59	10.08	0.02	0.22	3.59	10.75				67	2256	748	1659	2693						707	803		714	1002
			30.7	2.75	1.41	10.74						3621	3249		2330	1349					407	810	1659	894	722
			2.43	0.97		4.36						3123	1906		2869	2792					726	826			991
			0.92	9.16		3.27						4514	1508		4557	1912					709	1314			927
			0.28	0.16		2.21				MEAN	283	3114.43	1672.57	916.5	4039.14	2136.5						594			800
			0.13	0.31															MEAN	603	572.571	881.875	1114.5	941.2	921
			0.47	0.17
	MEAN	1.585	11.794	10.304	5.254	5.425	15.975
	qPCR S100A8	Lung	Fold increase							ELISA S100A8	BALF-24h	pg/ml							ELISA S100A8	BALF-48h	pg/ml
		PBS Air	NTHi Air	NTHi Air Flic	PBS CS	NTHi CS	NTHi CS Flic				PBS Air	NTHi Air	NTHi Air Flic	PBS CS	NTHi CS	NTHi CS Flic				PBS Air	NTHi Air	NTHi Air Flic	PBS CS	NTHi CS	NTHi CS Flic
		1	1	40.6	6.64	16.17	8.75				0.81	10.154	2.634	1.053	38.041	5.519				0.012	0.05	0.866	0.128	5.515	4.017
		1.44	70.79	20.77	21.78	11.5	14.7				2.563	10.318	6.863	1.375	9.38	11.762				0.058	0.736	1.897	0.189	9.696	5.622
		0.7	39.05	21.72	13.76	15.84	18.78				2.489	23.534	4.106	2.356	5.928	6.36				0.076	7.717	4.903	0.22	9.873	7.485
			16.56	8.63		7.8	49.34				1.061	11.081	3.907	1.139	9.368	11.222				0.084	9.649	4.941	0.242	10.359	8.302
			13.4	11.6		13.25	4.48				2.512	15.781	8.138	1.053	6.804	5.379				0.094	10.318	10.071	0.245	14.294	10.658
			17.68	2.59		9.91	11.39				0.81	11.21	10.423	1.375	8.208	10.495				0.138	10.544	11.821	0.249	18.138	10.787
			18.42	13.12		28.35	17.3				2.563	8.086	0.807	0.242	2.575	7.882				0.162	21.444	15.238	0.249	20.848	11.269
			11.72			18.86					0.612	8.329	3.353	0.446	4.776	9.037				0.186	29.219	15.616	0.264	21.778	11.88
			6.06			11.1					0.261	14.92	5.126	0.81	5.738					0.194		16.631	0.304	27.471	12.727
			1.71								0.545		9.552	0.478	6.777					0.198			0.398
			14.96								0.557		9.931	0.69						0.198			0.398
	MEAN	1.04667	19.2136	17.0043	14.06	14.7533	17.82				0.379			0.304						0.261			0.446
											7.006			0.731						0.288			0.478
											2.198			0.264						0.288			0.595
	qPCR S100A9	Lung	Fold increase								0.198			0.889						0.339			0.69
		PBS Air	NTHi Air	NTHi Air Flic	PBS CS	NTHi CS	NTHi CS Flic				0.288			0.398						0.379			0.709
		2.33	8.75	2.97	2.53	8.25	2.49				0.504			0.249						0.388			0.731
		0.43	7.25	0.69	5.42	0.03	3.81				0.094			0.128						0.44			0.81
		2.5	5.4	3.94	5.58	1.75	4.54				0.138			3.243						0.504			0.889
		3.74	180.54	234.47	1.94	137.24	61.77				0.194			0.595						0.545			0.911
			131.74	237.45		81.15	111.12				0.339			0.22						0.557			1.053
			140.44	169.24		158.83	133.6				0.755			0.911						0.565			1.053
			149.6	60.33		65.15	21.69				0.186			2.515						0.612			1.139
			1.03	0.12		0.08					0.198			0.709						0.755			1.375
			2.95	2.79		0					0.288			0.189						0.81			1.375
			0.14	7.28		0					0.565			0.245						0.81			2.356
	MEAN	2.25	62.784	71.928	3.8675	45.248	48.4314				0.388			0.398						1.061			2.515
											0.076			0.249						2.198			3.243
											0.058									2.489
											0.012									2.512
											0.162									2.563
											0.084									2.563
											0.44									7.006
										MEAN	0.888879	12.6014	5.89455	0.8305	9.7595	8.457			MEAN	0.888879	11.2096	9.10933	0.8305	15.3302	9.19411
										ELISA S100A9	BALF-24h	pg/ml							ELISA S100A9	BALF-48h	pg/ml
											PBS Air	NTHi Air	NTHi Air Flic	PBS CS	NTHi CS	NTHi CS Flic				PBS Air	NTHi Air	NTHi Air Flic	PBS CS	NTHi CS	NTHi CS Flic
											2.538	55.684	21.401	3.547	205.559	36.653				0.051	6.814	8.498	0.281	59.202	36.455
											6.44	61.449	36.6	4.606	50.321	73.059				0.168	8.412	12.85	0.286	62.174	56.969
											5.301	76.619	7.124	5.131	28.072	40.934				0.186	67.086	46.987	0.288	65.253	58.53
											2.573	39.758	28.629	2.591	82.164	103.906				0.206	67.811	55.561	0.288	70.841	65.31
											6.744	122.638	56.182	3.547	55.666	64.069				0.219	68.029	57.399	0.315	71.872	67.926
											2.538	99.658	46.894	4.606	134.722	41.216				0.244	75.211	67.726	0.366	83.188	72.35
											6.44	40.658	6.969	1.062	25.725	50.493				0.326	103.514	69.281	0.425	113.399	76.001
											1.48	61.547	31.752	1.141	22.751	56.737				0.376	203.876	70.765	0.501	174.967	81.87
											0.186	53.122	37.104	1.37	28.662					0.376		81.401	0.543	187.587	88.955
											0.705		51.193	0.593	56.174					0.454			0.543
											0.545		35.924	0.999	0					0.461			0.593
											0.774			0.425						0.463			0.771
											17.566			1.533						0.463			0.788
											5.324			0.771						0.545			0.999
											0.463			1.458						0.545			1.033
											0.376			0.543						0.705			1.062
											0.978			0.288						0.774			1.141
											0.875			0.286						0.875			1.37
											0.051			3.746						0.978			1.458
											0.219			0.788						1.349			1.533
											0.454			0.281						1.459			1.904
											1.637			0.366						1.459			2.591
											0.461			1.033						1.48			3.547
											0.463			1.904						1.637			3.547
											0.376			0.315						2.538			3.746
											3.421			0.501						2.538			4.606
											1.459			0.543						2.573			4.606
											1.459			0.288						3.421			5.131
											0.244									5.301
											0.168									5.324
											0.206									6.44
											0.545									6.44
											0.326									6.744
											1.349									17.566
										MEAN	2.19659	67.9037	32.7065	1.58079	62.7105	58.3834			MEAN	2.19659	75.0941	52.2742	1.58079	98.7203	67.1518
