# Supplementary material for: The Toll-Like Receptor 5 agonist flagellin prevents Non-typeable Haemophilus influenzae-induced infection in cigarette smoke-exposed mice
Source: PLoS One. 2021 Mar 30;16(3):e0236216. doi: 10.1371/journal.pone.0236216 (PMC8009382; doi:10.1371/journal.pone.0236216)
Supplement: S1 File — (ZIP) [file pone.0236216.s008.zip › S1 Fig CFU-Blood.xlsx]

## Sheet: CFU Blood 24-48h
	Blood 24h	CFU/ml					Blood 48h	CFU/ml
	NTHi Air	NTHi Air Flic	NTHi CS	NTHi CS Flic			NTHi Air	NTHi Air Flic	NTHi CS	NTHi CS Flic
	1667	0	333	0			0	0	0	0
	0	0	167	0			0	0	0	0
	250	0	2667	0			0	0	0	83
	0	0	0	0			0	0	0	0
	0	0	83	0			0	0	0	0
	0	0	13333	0			0	0	0	0
	0	1000	5500	0			0	0	417	83
	167	0	0	0			0	83	0	0
	0	0	2417	0			0	0	583	0
		0	250	750				0
		0		1583		MEAN	0	8.3	111.111	18.4444
MEAN	231.556	90.9091	2475	212.091
