# Supplementary material for: The Toll-Like Receptor 5 agonist flagellin prevents Non-typeable Haemophilus influenzae-induced infection in cigarette smoke-exposed mice
Source: PLoS One. 2021 Mar 30;16(3):e0236216. doi: 10.1371/journal.pone.0236216 (PMC8009382; doi:10.1371/journal.pone.0236216)
Supplement: S1 File — (ZIP) [file pone.0236216.s008.zip › S2 Fig - Cell 48h.xlsx]

## Sheet: Cell BAL-Lung 24h
AM	BALF 24h	x105 cell/ml							Lung 24h	x106 cells/ml
	PBS Air	NTHI Air	NTHi Flic Air	PBS CS	NTHi CS	NTHi Flic CS			PBS Air	NTHI Air	NTHi Flic Air	PBS CS	NTHi CS	NTHi Flic CS
	0.0759124	2.865	6.60318	0.416438	30.6422	6.40339			8.28527	14.8267	11.3253	7.43111	14.7266	12.838
	0.136642	4.72879	7.01001	0.458082	19.6585	22.0853			12	16.7317	14.5691	9.065	12.7015	10.7087
	0.12146	18.5301	3.37982	0.333151	29.5981	5.17285			5.50263	20.3379	15.4693	12.1751	21.5034	18.0206
	0.2554	0.8553	0.3896	0.217	0.6548	3.5313			5.1757	19.0519	9.2107	4.2153	9.8197	5.1621
	0.1824	1.9218	3.0084	0.0434	0.9335	2.9117			3.7945	10.6881	12.3514	5.0109	11.2654	5.3021
		1.008	3.463	0.217	1.2593	1.6069				11.3395	13.8316	3.6455	6.8854	12.805
		1.5527	0.1731		0.7178	1.1906				15.6309	9.778		10.332	0
		2.3725	4.9382		1.8337	3.4097				5.5118	3.1267		3.4792	4.3758
		1.5117	4.1846		1.16	2.5374				5.0181	5.2641		3.8954	6.1621
		1.9959	6.4653		2.6246	7.4736				4.9541	5.4458		4.0777	6.4025
			4.9382								4.4974			5.76
MEAN	0.154363	3.73418	4.05031	0.280845	8.90825	5.63228		MEAN	6.95162	12.4091	9.53358	6.92381	9.86864	7.9579
T cell	BALF 24h	x105 cell/ml						T cell	Lung 24h	x106 cell/ml
	PBS Air	NTHI Air	NTHi Flic Air	PBS CS	NTHi CS	NTHi Flic CS			PBS Air	NTHI Air	NTHi Flic Air	PBS CS	NTHi CS	NTHi Flic CS
	0.00048371	0.0481782	0.0338879	0.00182609	0.915654	0.0265633			1.89405	3.02512	1.73922	1.52155	3.14499	2.11549
	0.00087068	0.0795199	0.0359758	0.0020087	0.442898	0.1331			1.91822	4.19236	1.721	1.69432	3.57043	1.83136
	0.00077393	0.311604	0.0173454	0.00146087	0.666835	0.0214586			0.81183	2.64674	0.518438	1.57813	3.62077	1.57878
	0.0056	0.0384	0.0049	0.0019	0.0439	0.0535			2.2579	4.413	2.6709	1.7363	8.6205	0.8299
	0.004	0.0863	0.038	0.0004	0.0626	0.0441			1.57	4.7518	2.2841	2.4364	9.7201	0.7552
		0.0453	0.0438	0.0019	0.0845	0.0243				4.9459	5.1305	1.4825	9.8074	3.2955
		0.0698	0.0022		0.0481	0.018				9.838	3.1616		7.6382	0
		0.1684	0.0663		0.1031	0.0505				3.463	2.5297		7.6385	0.9647
		0.1073	0.0562		0.0652	0.0376				3.8511	3.7569		5.293	1.7714
		0.1417	0.0869		0.1476	0.1107				5.7479	2.8414		4.9299	2.9505
			0.0663		0.21101	0.0536563					1.7529			1.6726
					0.183336	0.0742933		MEAN	1.6904	4.68749	2.55515	1.74153	6.39838	1.61504
					0.221387	0.090803
						0.103185
MEAN	0.00234566	0.10965	0.0410736	0.00158261	0.245855	0.0601257
DC CD86	BALF 24h	MFI						DC CD86	Lung 24h	MFI
	PBS Air	NTHI Air	NTHi Flic Air	PBS CS	NTHi CS	NTHi Flic CS			PBS Air	NTHI Air	NTHi Flic Air	PBS CS	NTHi CS	NTHi Flic CS
	602	462	546	512.5	619.6	464			4792	4050	4363	6304	3431	3494
	101	23.6	160	110	35.8	137			4700	3762	4747	5448	3007	3864
	376	209	330	471	179	287			5857	4192	5855	7725	3869	3588
MEAN	359.667	231.533	345.333	364.5	278.133	296			305	231	79.5	290	206	181
									350	205	68.5	311	233	410
										161	93.4	321	214	97
										193	82.7		266	104
										85.4	142		108	116
										114	104		152	110
										144	88.3		140	147
											145
								MEAN	3200.8	1313.74	1433.49	3399.83	1162.6	1211.1
Tcell CD69	BALF 24h	MFI						Tcell CD69	Lung 24h	MFI
	PBS Air	NTHI Air	NTHi Flic Air	PBS CS	NTHi CS	NTHi Flic CS			PBS Air	NTHI Air	NTHi Flic Air	PBS CS	NTHi CS	NTHi Flic CS
	709	430	664	860	388	680			375	391	344	397	349	420
	34	4.46	29.3	52	19.1	14.2			412	364	364	401	383	349
	199	27.2	57	89.3	8.41	66.8			431	351	531	435	280	504
MEAN	314	153.887	250.1	333.767	138.503	253.667			31	36	42.7	15	26.6	37.9
									41	25.1	34	51	25.5	30.3
									24.5	18.8	37.4	59.9	30.9	55.5
									8.42	17.2	50.5	30.1	33.3	28.2
										34.2	26.8	33	2.07	42.2
										9.12	9.53		1.838	35.9
										18.7	21.7		3.71	43.3
											33.7
								MEAN	188.989	126.512	135.939	177.75	113.592	154.63

## Sheet: Cell BALF Lung 48h
Total cell count	BALF 48h	x106 cell/ml						Total cell count	HK NTHi stimulated	IFNg
	PBS Air	NTHI Air	NTHi Flic Air	PBS CS	NTHi CS	NTHi Flic CS			PBS Air	NTHI Air	NTHi Flic Air	PBS CS	NTHi CS	NTHi Flic CS
	0.07	8.32	2.88	0.06	3.68	5.76			3.2	14.08	8.16	5.12	9.44	20.48
	0.08	2.26	2.56	0.1	2.72	4			3.68	6.56	9.12	2.88	16.96	21.12
	0.04	3.105	3.105	0.08	2.66	2.18			4.64	10.88	10.56	3.3	13.44	5.76
	0.11	0.06	0.32	0.02	2.1	2.24			4.32	9.92	15.04	4.16	13.44	13.92
	0.08	2.24	0.1	0.08	2.53	2.62			3.04	12.96	4.48	2.56	41.6	10.4
		4.16	2.94		2.31	4.73				22.88	5.76		13.12	13.92
		0.45	0.43		2.75	3.2				11.2	6.24		21.12	22.4
		2.68	2.49		4.67					11.84	24.32		11.52	19.2
		4.22	1.21		3.26					11.68	12.8		22.4	25.6
			4.16								21.76
MEAN	0.076	3.055	2.0195	0.068	2.96444	3.53286		MEAN	3.776	12.4444	11.824	3.604	18.1156	16.9778
PMN	BALF 48h	x106 cell/ml
	PBS Air	NTHI Air	NTHi Flic Air	PBS CS	NTHi CS	NTHi Flic CS		PMN	Lung 48h	x106 cell/ml
	0.00261	6.86	2.188	0.01332	2.88	5.257			PBS Air	NTHI Air	NTHi Flic Air	PBS CS	NTHi CS	NTHi Flic CS
	0.00305	0.20174	1.945	0.02283	2.128	4.505			0.45086	6.71569	2.352	0.5614	6.59837	13.9159
	0.0016	2.375	2.358	0.08	1.744	3.129			0.4106	1.93651	4.95496	0.35313	11.2109	15.6744
	0.11	0.0433292	0.105891	0.02	1.37629	0.960975			0.53756	6.38726	4.64291		3.77815	3.67448
	0.08	1.51652	0.0317673	0.08	1.65995	0.989239				0.555704	6.04016		5.26989	5.2896
		2.8164	0.974196		1.51549	1.15882				4.61735	0.98849		24.6337	4.13494
		0.303304	0.142953		2.75	4.73				10.8658	0.440983		5.00309	4.76679
		2.68	2.49		4.67	3.2				1.12	0.531463
		4.22	1.21		3.26			MEAN	0.46634	4.59976	2.85014	0.457265	9.41568	7.90936
			4.16
MEAN	0.039452	2.33514	1.56058	0.04323	2.44264	2.99125
DC I-Ab	BALF 24h	MFI						DC I-Ab	Lung 24h	MFI
	PBS Air	NTHI Air	NTHi Flic Air	PBS CS	NTHi CS	NTHi Flic CS			PBS Air	NTHI Air	NTHi Flic Air	PBS CS	NTHi CS	NTHi Flic CS
	297	253	303	322	267	299			427	341	294	284	350	378
	262	526	808	383	718	835			389	332	278	257	381	412
		209	176		280	168			344	306	224	258	335	361
MEAN	279.5	329.333	429	352.5	421.667	434			244	1036	1148	228	1309	2264
									261	1035	1158	232	1427	967
										1045	871	246	1074	1059
										1012	1053		1493	155
										82.5	139		91.3	168
										117	134		92.9	151
										109	182		85.1	161
											194
								MEAN	333	541.55	515.909	250.833	663.83	607.6
