# Supplementary material for: The Toll-Like Receptor 5 agonist flagellin prevents Non-typeable Haemophilus influenzae-induced infection in cigarette smoke-exposed mice
Source: PLoS One. 2021 Mar 30;16(3):e0236216. doi: 10.1371/journal.pone.0236216 (PMC8009382; doi:10.1371/journal.pone.0236216)
Supplement: S1 File — (ZIP) [file pone.0236216.s008.zip › S3 Fig - MLI.xlsx]

## Sheet: MLI 24-48h
	24-48h	MLI
	AIR PBS	AIR NTHi	AIR NTHi FliC	Air NTHi J2	Air NTHi FliC J2	CS PBS	CS NTHi	CS NTHi FliC	CS NTHi J2	CS NTHi FliC J2
	1.842	1.115	1.591	1.217	1.549	1.406	1.895	2.668	1.631	1.331
	1.398	0.979	1.398	1.849	1.052	2.14	1.692	1.549	1.787	2.203
	1.693	1.036	0.811	2.122	1.621	2.025	1.765	1.634	1.207	1.933
	1.348	1.072	1.282	1.3	1.313	1.13	1.646	1.417	1.52	1.508
	1.545	1.225	1.254	1.286	1.911	0.835	1.725	1.694	1.647	1.168
	1.25	1.714	2.004	2.759	1.324	1.948	2.326	2.054	1.254	1.713
	1.13	0.879	0.904	1.379	1.358	1.478	1.445	1.866	2.081	1.168
	1.131	1.291	1.467	1.345	1.592	1.058	1.033	2.127	1.862	2.451
	1.201	1.081	2.177	1.537	1.196	2.451	1.459	1.127	1.665	1.33
	1.869	1.002	1.445	1.302	1.251	1.755	1.967	2.076	1.288	1.386
	1.968	1.155	1.107	0.914	1.081	2.367	2.469	1.037	1.354	2.356
	1.914	1.463	1.358	1.149	1.423	2.58	1.612	1.903	1.312	1.061
	1.006	1.644	1.451	1.221	1.319	2.212	1.921	1.253	2.161	1.343
	1.701	1.196	1.054	2.233	2.2	2.897	2.09	1.408	1.507	1.753
	1.598	0.997	1.239	1.649	1.156	2.631	2.622	1.898	1.176	1.463
	0.967	1.162	1.087	1.78	0.947	1.885	1.562	2.138	1.376	1.201
	1.649	1.419	1.521	1.648	1.166	2.087	1.812	1.023	1.342	1.422
	1.029	1.636	1.592	1.398	1.684	1.8	2.062	1.546	1.431	1.504
	1.354	1.183	1.41	1.521	1.652	1.961	1.315	1.733	1.221	1.45
	1.388	1.033	1.076	1.194	1.921	2.034	1.638	2.388	1.876	1.148
	1.272	1.272	1.119	1.781	1.344	1.516	2.009	0.89	2.119	2.106
	1.444	1.167	1.336	1.69	2.176	1.673	2.083	1.371	1.988	1.711
	1.387	0.838	1.48	1.72	1.429	2.14	2.088	1.018	1.771	1.415
	1.13	1.225	1.504	2.233	1.797	1.559	2.097	1.406	1.513	1.287
	1.668	1.11	1.226	1.649	1.894	2.256	1.386	1.419	2.321	1.305
	1.503	1.524	1.63	1.78	1.383	1.694	1.129	1.568	1.746	1.366
	0.904	1.24	2.612	1.648	1.377	1.731	2.025	2.346	1.494	1.787
	1.176	1.483	1.193	1.398	1.275	1.239	1.814	1.184	1.329	1.562
	0.971	1.5	1.572	1.521	1.871	1.888	1.665	0.998	2.381	1.127
	1.497	1.286	1.629	1.194	1.822	1.748	1.579	1.508	2.383	1.038
	1.256	1.641	1.19	1.781	2.065	3.52		1.622	1.734	1.727
	1.545	1.876	1.916	1.69	1.148	1.274		1.494	1.279	1.173
	0.992	1.202	1.652	1.72	1.164	1.721		1.261	1.598	1.301
	1.529	2.807	1.998	1.478	1.227	3.159		1.549	2.771	1.146
	1.962	1.609	1.688	1.238	1.281	2.379		1.552	1.564	0.876
	1.884	1.455	1.647	1.557	1.208	1.72		2.111	1.225	1.749
	1.529	2.346	1.516	1.537	1.52	2.221		2.231	1.644	1.383
	1.232	1.542	1.312	1.694	1.33	2.084		1.706	1.585	1.134
	1.299	1.385	1.884	1.551	1.279	2.389		1.509	2.173	1.517
	1.532	1.595	0.863	1.954	1.801	1.652		1.965	1.341	2.063
	1.556	1.088	1.65	1.173	1.341	3.46		1.471	2.314	1.485
	1.525		1.301	1.166	1.668	2.392		1.524	1.385	1.355
	1.301		1.258	1.549	1.267	2.146		1.882	1.388	1.246
	1.318		1.339	1.312	1.7	2.048		1.641	1.776	1.475
	2.172		1.605	2.38	2.042			1.214	1.451	1.398
	1.7				1.241			1.547	1.389	1.238
	1.7							2.167	1.982	1.36
	1.034							2.138		1.749
	1.526
MEAN	1.43929	1.353	1.45218	1.58216	1.48622	2.00657	1.7977	1.64231	1.66685	1.47856
