# Supplementary material for: The Toll-Like Receptor 5 agonist flagellin prevents Non-typeable Haemophilus influenzae-induced infection in cigarette smoke-exposed mice
Source: PLoS One. 2021 Mar 30;16(3):e0236216. doi: 10.1371/journal.pone.0236216 (PMC8009382; doi:10.1371/journal.pone.0236216)
Supplement: S1 File — (ZIP) [file pone.0236216.s008.zip › S4 Fig Cytokines BALF-Lung.xlsx]

## Sheet: Cytokine BALF-Lung 
	BALF	IL-1b							Lung	IL1b
	PBS Air	NTHI Air	NTHi Flic Air	PBS CS	NTHi CS	NTHi Flic CS			PBS Air	NTHI Air	NTHi Flic Air	PBS CS	NTHi CS	NTHi Flic CS
	5.64	95.88	84.92	14.03	228.59	69.22			98.21	500.37	304.26	76.2	1974.45	430.47
	3.41	79.79	89.61	18.3	395.3	199.58			60.72	649.37	439.45	83.9	1805.94	530.36
	163.23	78.86	57.48	16.27	200.11	132.88			77.21	625.35	142.55	96.46	1116.47	579.36
	82.57	67.5	23.94	62.91	285.2	107.81			67.16	538.57	437.92	110.55	1118.25	4397.29
	63.5	178.18	54.29	34.44	223.61	175.19			66.68	638.75	2371.63	109.81	996.26	2416.63
	25.42	214.52	44.64	80.22	150.33	29.64				993.23	3283.96	88.55	837.45	669.77
	38.4	121.29	18.75	23.7	312.65	36.11				674.26	264.81		860.6	4213.29
		184.78	38.55	27.56	59.62	39.55				3119.96			3738.95
		78.63	35.81		47.57					755.33			1664.91
		88.53	32.77		84.2					4667.95			6009.28
		86.75			37.53					3562.29			6006.28
		57.73						MEAN	73.996	1520.49	1034.94	94.245	2375.35	1891.02
		36.71
		43.54
MEAN	54.5957	100.906	48.076	34.6787	184.065	98.7475
	BALF	IL-6							Lung	IL-6
	PBS Air	NTHI Air	NTHi Flic Air	PBS CS	NTHi CS	NTHi Flic CS			PBS Air	NTHI Air	NTHi Flic Air	PBS CS	NTHi CS	NTHi Flic CS
	1.39	431.312	429.97	3.86	944.299	1484.25			744.582	1483.6	156.88	657.22	2283.89	887.75
	2.09	462.17	644.74	2.46	493.873	1119.55			722.686	1086.26	350.95	1071.53	2106.37	668.53
	1.4	622.317	22.3	1.75	1051.82	278.86			8.63	957.573	598.92	596.731	3355.14	246.22
	5.18	635.696	1195.3	2.05	946.313	851.14			13.25	959.099	101.48	10.08	2835.45	2125.75
		16.09	380.25	1.49	1602.05	492.45				380.71	570.24	9.02	952.76	157.95
		210.71	206.33		2939.29					136.73	360.35	5.44	542.43	569.7
		494.46	387.3		2126.22					816.62	266.42		1623.64	320.17
		1186.08			240.77					566.48	306.12		1739.46	211.49
		1419.09			877.17					693.54			182.24
		1618.4			1358.44					520.12			307.8
					1997.8					918.07			519.93
MEAN	2.515	709.633	466.599	2.322	1325.28	845.25		MEAN	372.287	774.436	338.92	391.671	1495.37	648.445
	BALF	IL-23							Lung	IL-23
	PBS Air	NTHI Air	NTHi Flic Air	PBS CS	NTHi CS	NTHi Flic CS			PBS Air	NTHI Air	NTHi Flic Air	PBS CS	NTHi CS	NTHi Flic CS
	7.38	8.94	15.32	9.37	10.3	14.29			461.67	205.22	362.14	370.03	265.31	318.67
	11.67	7.59	14.44	10.95	8.01	11.02			443.69	216.15	357.4	444.4	274.62	216.37
	8.23	7.59	119.19	16.94	7.66	14.36			481.19	237.83	305.34	420.02	236.62	330.79
		167.35	411.57		26.41	189.9				3306.7	620.4		1092.3	1039
		20.43	309.05		23.39	128.6				918.6	528.2		871.2	779.6
		5.13	218.05							750.6	623.1		667.8	804.1
		39								557	662.9		526.5	776.4
MEAN	9.09333	36.5757	181.27	12.42	15.154	71.634		MEAN	462.183	884.586	494.211	411.483	562.05	609.276
	BALF	TNFa							Lung	TNFa
	PBS Air	NTHI Air	NTHi Flic Air	PBS CS	NTHi CS	NTHi Flic CS			PBS Air	NTHI Air	NTHi Flic Air	PBS CS	NTHi CS	NTHi Flic CS
	3.48	803.1	3574.88	1.47	3892.29	3998.86			201.88	1087.14	793.23	294.19	867.518	673.95
	2.94	1130.13	2152.28	2.38	1732.42	1565.8			225.3	290.811	969.21	285.47	1037.14	822.09
	33.52	1305.36	143.86	8.47	3266.51	1831.59			309.48	868.012	434.45	274.27	1349.69	857.4
	43.85	1002.27	391.87	77.79	3852.76	1527.02			655.43	893.696	159.29	403.82	1709.23	1057.87
	74.56	1335.98	1201.77	57	2967.23	2329.8			441.15	655.43	439.49	394.65	861.46	660.04
	34.83	2636.96	475.39	46.39	3167.43	517.21				896.01	589.79	343.95	761.57	256.84
	27.35	2504.32	57.06	15.53	2284.4	1205.19				683.37	88.08		817.76	1073.37
		1038.08	2353.06	1	4650.25	645.5				493.16			1776.31
		371.02	518.68		4447.14					153.02			708.42
		1479.21	306.46		5289.04					567			2009.88
		1274.87			3763.16					581.53			1097.3
		817.36			2049.58			MEAN	366.648	651.744	496.22	332.725	1181.48	771.651
		1814.27			3249.13
		3958.44			2407.14
MEAN	31.5043	1533.67	1117.53	26.2538	3358.46	1702.62
