# Supplementary material for: The Toll-Like Receptor 5 agonist flagellin prevents Non-typeable Haemophilus influenzae-induced infection in cigarette smoke-exposed mice
Source: PLoS One. 2021 Mar 30;16(3):e0236216. doi: 10.1371/journal.pone.0236216 (PMC8009382; doi:10.1371/journal.pone.0236216)
Supplement: S1 File — (ZIP) [file pone.0236216.s008.zip › S5 Fig - Cell in spleen.xlsx]

## Sheet: FACS-Cells counts
		Inf Monocytes		Spleen x106 Cells						cDC2		Spleen x106 cells						iNKT		Spleen x106 cells						CD8		Spleen x106 cells
		PBS Air	NTHi Air	NTHi Flic Air	PBS CS	NTHi CS	NTHi Flic CS			PBS Air	NTHi Air	NTHi Flic Air	PBS CS	NTHi CS	NTHi Flic CS			PBS Air	NTHi Air	NTHi Flic Air	PBS CS	NTHi CS	NTHi Flic CS			PBS Air	NTHi Air	NTHi Flic Air	PBS CS	NTHi CS	NTHi Flic CS
		0.73	0.202062	0.4048	1.04	0.381748	0.225118			0.99	2.81888	2.226	1.13	5.018	2.51			1.452	1.055	1.434	2.05018	1.954	1.13			5.03066	1.8352	5.60762	7.22863	7.13403	4.9219
		0.9	0.360221	0.235303	0.94	0.285505	0.392811			0.91	2.8769	2.412	1.37	6.028	2.279			2.65559	0.893	1.121	2.6697	2.174	1.025			6.12114	5.33647	4.30921	7.8933	5.19033	5.55393
		0.57	0.254926	0.389198	0.6	0.236695	0.386122			1.03	2.7905	1.936	2.54	4.298	3.824			0.577593	1.566	1.316	1.78392	1.143	1.783			6.99915	7.23156	7.33513	6.72494	5.59586	6.33696
		0.57	0.283088	0.720964	1.09	0.576843	0.422829			2.9	2.75408	2.83	3.8	5.11452	2.8711			0.591506	1.17115	1.26	5.50923	1.75675	1.467			4.592	9.91059	6.83483	7.64441	7.76533	5.99232
		0.73	1.813	1.34	0.44	1.36	0.447556			3.22	1.835	2.41892	3.38	3.64561	1.07023			0.997415	1.66209	1.28296	0.31918	2.4368	1.35133			7.59379	5.492	5.565	7.09941	14.724	7.39009
		0.49	1.409	1.545	0.73	1.375	1.289			0.49	2.225	4.85161	4.42	1.35854	1.49324				3.91976	3.32952	0.555055	5.90769	2.06882			9.89876	9.191	4.81	7.24077	14.169	5.746
			1.639	1.452	0.28	1.094	0.96			0.07	4.245	2.46944	0.11	1.77543	2.60408				2.07074	4.30921	0.571109	2.51329	3.61441			5.22831	11.836	7.143	4.7959	7.319	6.477
			1.62046	1.243	0.36	1.2764	1.885			0.24	2.76861	3.31663	0.16	4.07801	4.13755				1.81647	4.61262		4.14699	2.80918			1.02818	8.83974	6.598	7.68567	12.0707	13.742
					0.68		1.37811						0.22		4.61465					5.3956			2.50944					6.02897	9.13352		7.666
	MEAN	0.665	0.94772	0.916283	0.684444	0.823274	0.820727		MEAN	1.23125	2.78925	2.80758	1.90333	3.91451	2.82265								3.02853								8.40807
																	MEAN	1.25482	1.76928	2.67344	1.92263	2.75406	2.07867		MEAN	5.8115	7.45907	6.02575	7.27184	9.24603	7.22343
	Iab	Inf Monocytes		MFI						Iab cDC2		MFI						iNKT CD69		MFI						CD8 CD25		MFI
		PBS Air	NTHi Air	NTHi Flic Air	PBS CS	NTHi CS	NTHi Flic Air			PBS Air	NTHi Air	NTHi Flic Air	PBS CS	NTHi CS	NTHi Flic CS			PBS Air	NTHi Air	NTHi Flic Air	PBS CS	NTHi CS	NTHi Flic CS			PBS Air	NTHi Air	NTHi Flic Air	PBS CS	NTHi CS	NTHi Flic CS
		319	203	218	380	226	227			882	418	899	998	760	722			205	304.6	312.4	169	233.6	120.2			134	128	110	105	106.4	146.4
		500	206	199	370	196	239			1003	705	455	774	540	671			166	233.4	329	155	188.4	163			80.7	127.2	119.6	111	152	178.4
		686	209	276	362	187	238			828	613	669	847	1229	825			197	186.2	207.2	194	159.8	125			103	135.2	191.6	105	132	179.2
		648	206	215	378	194	215			803	507	518	803	876	540			66.3	198	147.8	197	175	151.4			22.6	130.133	155.6	67.7	130.133	183.6
		799	499	564	364	693	2949			810	812	1040	807	1080	484			181	236.7	256.425	174	54.9	156			77.2	147.556	144.2	70.4	98	171.9
		339	541	544	823	540	858			339	828	1332	589	1180	992			95.2	195.6	251.7	81.6	87.3	251.7			61.4	137.222	143.222	73.1	128.333	108.778
			496	1660	776	849	683				960	992		1612	864			180	137.4	295.2	69.4	101.4	295.2			87.2	118.333	215.222	74.6	148.556	169.667
			418	645	589	684	602				866.667	1146		1290.67	960			157	189.9	312	108	81.2	312			130	35.5556	194	108	117	164.111
							583					1148								300			300					155.111	101		89.7778
	MEAN	548.5	347.25	540.125	505.25	446.125	732.667		MEAN	777.5	713.708	911	803	1070.96	757.25		MEAN	155.938	210.225	267.969	143.5	135.2	208.278						138		102.778
																									MEAN	87.0125	119.9	158.728	95.38	126.553	149.461
