# Supplementary material for: The Toll-Like Receptor 5 agonist flagellin prevents Non-typeable Haemophilus influenzae-induced infection in cigarette smoke-exposed mice
Source: PLoS One. 2021 Mar 30;16(3):e0236216. doi: 10.1371/journal.pone.0236216 (PMC8009382; doi:10.1371/journal.pone.0236216)
Supplement: S1 File — (ZIP) [file pone.0236216.s008.zip › S6 Fig - Cytokines IL-22KO.xlsx]

## Sheet: Cytokine IL22KO BALF-Lung 
	BALF 24h	IFNg					Lung 24h	IFNg
	WT	IL22-/-	WT NTHi	IL22-/- NTHi			WT	IL22-/-	WT NTHi	IL22-/- NTHi
	7.19	7.51	12.3	1.52			45.57	44.88	34.1	39.45
	9.93	5.14	21.53	4.59			40.27	46.44	28.98	36.51
	6.36	4.01	37.41	9.35			26.52	29.77	29.49	51.44
	14.64	7.35	31.24	4.78			37.62	26.94	109.38	27.04
	11.53	52.84	1.94	15.89			60.57	32.21	98.28	27.55
	30.21	25.08	5.36	10.92			43.34	29.91	90.86	23.67
	9.04	19.91		5.85			140.78	31.44		23.46
		53.31		65.19				135.95		38.45
				60.7						40.04
				38.43						47.95
				43.93						174.83
				21.64						120.21
MEAN	12.7	21.8937	18.2967	23.5658		MEAN	56.3814	47.1925	65.1817	54.2167
	BALF 24h	IL-17					Lung 24h	IL-17
	WT	IL22-/-	WT NTHi	IL22-/- NTHi			WT	IL22-/-	WT NTHi	IL22-/- NTHi
	8.4	31.74	44.76	37.58			267.85	226.62	462.67	179.63
	20.04	27.89	58.89	21.1			154.59	210.92	511.74	184.69
	33.56	24.82	19.67	16.69			140.15	183.53	499.67	243.81
	12.59	22.48	10.82	122.05			160.74	175.47	71	263.17
	34.24	23.58	47.53	17.21			848.29	543.06	89.5	238.14
	14.91	45.75	15.95	17.5			643.3	491.8	91.08	183.7
		13.05		1			119.24	478.06		156.28
		27.38		395.59				111.93		459.77
				86.73						468.17
				138.37						554.4
				26.63						71
				16.22						58.31
MEAN	20.6233	27.0862	32.9367	74.7225		MEAN	333.451	302.674	287.61	255.089
	BALF 48h	IFNg
	WT	IL22-/-	WT NTHi	IL22-/- NTHi			Lung 48h	IFNg
	1	18.64	149.13	316.31			WT	IL22-/-	WT NTHi	IL22-/- NTHi
	191.78	1.24	761.58	107.39			121.36	32.72	62.46	174.24
	30.21	5.5	421.18	11.06			45.92	36.04	50.5	150.14
	20.43	11.89	856.7	184.55			103.42	28.47	1161.57	151.92
	9.89	11.77		76.35			64.65	27.04	2432.44	171.67
		18.76		99.2			31.1	56.06	992.11	31.65
		16.97		91.99			106.68	41.64		28.47
		13.32		595.83				46.76		158.04
				196.1				102.84		65.7
				532.26						154.68
				673.08						165.13
MEAN	50.662	12.2613	547.148	262.193						1956.53
						MEAN	78.855	46.4462	939.816	291.652
	BALF 48h	IL-17					Lung 48h	IL-17
	WT	IL22-/-	WT NTHi	IL22-/- NTHi			WT	IL22-/-	WT NTHi	IL22-/- NTHi
	23.52	5.98	42.89	45.44			176.41	236.58	455.99	154.33
	15.94	37.07	43.55	52.48			148.65	206.75	523.55	165.05
	40.24	19.42	10.76	18.8			129.63	192.43	74.23	146.43
	78.3	16.87	19.93	29.27			503.55	167.38	75.59	112.14
	4.8	35.37	44.4	35.06			667.78	826.36	62.51	160.91
		57.94		48.07			117.36	550.9		178.99
		38.29		14.02				575.13		107.67
		24.19		20.22				99.21		499.29
				47.71						592.85
				26.64						428.52
				21.71						75.81
				26.95						67.09
MEAN	32.56	29.3912	32.306	32.1975		MEAN	290.563	356.843	238.374	224.09
