# Supplementary material for: The Toll-Like Receptor 5 agonist flagellin prevents Non-typeable Haemophilus influenzae-induced infection in cigarette smoke-exposed mice
Source: PLoS One. 2021 Mar 30;16(3):e0236216. doi: 10.1371/journal.pone.0236216 (PMC8009382; doi:10.1371/journal.pone.0236216)
Supplement: S1 File — (ZIP) [file pone.0236216.s008.zip › S7 Fig - REG3g-DefB3 peptides.xlsx]

## Sheet: qPCR DefB3 REG3g 24h
	Lung 24h	fold increase					Lung 24h	fold increase
qPCR DefB3	NTHi Air	NTHi Air Flic	NTHi CS	NTHi CS Flic		qPCR REG3g	NTHi Air	NTHi Air Flic	NTHi CS	NTHi CS Flic
	2.16	0.07	0.7	0.36			2.16	0.07	0.7	0.36
	5.01	1.29	0.35	0.5			5.01	1.29	0.35	0.5
	0.34	0.18	1.02	0.13			0.34	0.18	1.02	0.13
	0.27	2.45	1.43				0.27	2.45	1.43
MEAN	1.945	0.9975	0.875	0.33		MEAN	1.945	0.9975	0.875	0.33
